# Supplementary material for: Diversity and selection of the continuous-flowering gene, RoKSN, in rose
Source: Hortic Res. 2021 Apr 1;8:76. doi: 10.1038/s41438-021-00512-3 (PMC8012652; doi:10.1038/s41438-021-00512-3)
Supplement: Supplementary file 5 — Supplementary Table 2 [file 41438_2021_512_MOESM5_ESM.xlsx]

## Sheet: Feuil1
Supplementary Table 2. List of the primers used for genotyping, sequencing and expression analysis.
	Primer name	Primer sequence
RoKSN genotyping	KSN F100	ATTAGGAGTACAATCCTTCCTT
	KSN LTR1	TGCGTTAGCAAATCTTCCGTG
	KSN R6	TCTGCGCATTGAAGTAAACG
	KSN_F3	CATATTATGGCATAGGGTGTGG
	KSN_InsR3	TGTAATCTGTAGGAGATCCCAT
	KSN_R1	ACCTGCCTCCTGCTAGCTGC
RoKSN sequencing	KSN_F100	CGGAACCTTTAGTTGTTGGAAG
	KSN_R446	TGCAGGTGCTCCTTCAAATAAG
	KSN_F6	TTCCAGGCACCAVAGATGTTA
	KSN_R1	ACCTGCCTCCTGCTAGCTGC
dCAPS marker	mos_Pst1_F1	CTTTACCCCAACTACTAAAATGATTGTCACCTGCA
	mos_dcaps_R1	GTACCAGAGTGAAGAATGATCTCATGTCGCCTC
Arabidopsis transformation	mRmKSN_F2	CTAAAATGATTGTCACTTACAACACCAAACTCGTCTTCAATGG
	mRmKSN_R3	CCATTGAAGACGAGTTTGGTGTTGTAAGTGACAATCATTTTAG
qPCR expression analysis	KSN-FW	ACAGACATTCCAGGCACCACA
	KSN-Rev	TCTGCGCATTGAAGTAAACG
	TCTP-FW	GAGGGAGCAACCAAGTTTCTG
	TCTP-Rev	TGTAGTAGGCAAAGACCAAAGC
LTR sequencing	KSN_F3	CATATTATGGCATAGGGTGTGG
	KSN_InsR3	TGTAATCTGTAGGAGATCCCAT
	KSN_R5	CAAATGTAACATCTGTGGTGCC
	KSN_LTR5'F	CTCTACTATCAAACCTAGAAAC
