# Supplementary material for: Diversity and selection of the continuous-flowering gene, RoKSN, in rose
Source: Hortic Res. 2021 Apr 1;8:76. doi: 10.1038/s41438-021-00512-3 (PMC8012652; doi:10.1038/s41438-021-00512-3)
Supplement: Supplementary file 6 — Supplementary Table 3 [file 41438_2021_512_MOESM6_ESM.xlsx]

## Sheet: SupTab3
	Supplementary Table 3. Association between the presence of the copia transposable element and the G181A SNP (RoKSNG181and/or RoKSNA181)
	Genotype for the RoKSNcopia allele	Genotype for the G181A SNP
		RoKSNA181	RoKSNA181/RoKSNG181	RoKSNG181	not determined	Total
	RoKSNcopia	3		49	1	53
	RoKSNcopia/RoKSNLTR			5		5
	RoKSNcopia/RoKSNLTR/RoKSNWT			1		1
	RoKSNcopia/RoKSNWT	1	16	108	3	128
	RoKSNWT	13	2	60	2	77
	not determined			5	1	6
	Total	17	18	228	7	270
