# Supplementary material for: Diversity and selection of the continuous-flowering gene, RoKSN, in rose
Source: Hortic Res. 2021 Apr 1;8:76. doi: 10.1038/s41438-021-00512-3 (PMC8012652; doi:10.1038/s41438-021-00512-3)
Supplement: Supplementary file 7 — Supplementary Table 4 [file 41438_2021_512_MOESM7_ESM.xlsx]

## Sheet: TableS4
	Supplementary Table 4. Phenotype of four Arabidopsis thaliana tfl1-11 mutants that ectopically expressed the RoKSNA181 allele. The number of rosette leaves were counted for 10 plants at the T3 generation. All the plants presented an inflorescence with an indeterminate growth.
	Plant name	N° of rosette leaves
	Mos3_7	10.5 +/- 1.6
	Mos7_33	18 +/-0.3
	Mos10_3	12.2 +/- 0.8
	Mos10_24	11.4 +/- 1.2
