# Supplementary material for: Diversity and selection of the continuous-flowering gene, RoKSN, in rose
Source: Hortic Res. 2021 Apr 1;8:76. doi: 10.1038/s41438-021-00512-3 (PMC8012652; doi:10.1038/s41438-021-00512-3)
Supplement: Supplementary file 8 — Supplementary Table 1 [file 41438_2021_512_MOESM8_ESM.xlsx]

## Sheet: Supplementary Table 1
Accession name	Classification	Breeding year	Source	RoKSN copia allele present	RoKSN G181A allele present	Mode of blooming (1:once-flowering; 2: occasionnal reblooming; 3: continuous flowering)	RoKSN sequencing (Fragments A and B, Figure 1)	SNP polymorphism
								G181A	A234C	C260A	G290A	A292G	C314T	A323T	G333T	C986T	T1043C	A1054G	A1068T	C1070T	C1073T	C1085T	G1104T	T1106G
Rosa gallica 1	Wild European	Wild European	Beaulieu, France	RoKSNWT	RoKSNG181	1	yes	G	M	C	R	A	C	N	G	C	C	A	A	Y	Y	C	K	T
Rosa gallica 2	Wild European	Wild European	Ingwiller, France	RoKSNWT	RoKSNG181	1	yes	G	M	C	R	A	N	N	G	C	C	A	A	C	Y	C	G	T
Rosa gallica 3	Wild European	Wild European	Leguevin, France	RoKSNWT	RoKSNG181	1	yes	G	M	C	R	A	Y	W	G	C	C	A	A	T	T	C	G	T
Rosa gallica 4	Wild European	Wild European	Culhat, France	RoKSNWT	RoKSNG181	1	yes	G	M	C	R	A	Y	W	G	C	C	R	A	C	Y	C	G	T
Rosa gallica 5	Wild European	Wild European	Couleuvre, France	RoKSNWT	RoKSNG181	1	yes	G	M	C	R	A	Y	W	G	C	C	A	A	Y	Y	C	G	T
Rosa gallica 6	Wild European	Wild European	Ferney Voltaire, France	RoKSNWT	RoKSNG181	1	yes	G	M	C	R	A	Y	W	G	C	C	A	A	Y	Y	C	G	T
Rosa gallica 7	Wild European	Wild European	Chaponost, France	RoKSNWT	RoKSNG181	1	yes	G	M	C	R	A	Y	W	G	C	C	A	A	Y	Y	C	G	T
Rosa gallica 8	Wild European	Wild European	Revest des Brousses, France	RoKSNWT	RoKSNG181	1	yes	G	M	C	R	A	Y	W	G	C	C	A	A	Y	Y	C	G	T
Président de Sèze	Old cultivated European	unknown	Roseraie du Val-de-Marne, France	RoKSNWT	RoKSNG181	1	yes	G	M	C	R	A	Y	W	G	C	C	A	A	Y	Y	C	G	T
Tuscany Superbe	Old cultivated European	1821-1840	Roseraie du Val-de-Marne, France	RoKSNWT	RoKSNG181	1	yes	G	M	C	R	A	Y	W	G	C	C	R	A	C	Y	C	K	T
Georges Vibert	Old cultivated European	1841-1860	Roseraie du Val-de-Marne, France	RoKSNWT	RoKSNG181	1	yes	G	M	C	R	A	Y	W	G	C	C	R	A	C	Y	C	G	T
Duchesse de Montebello	Old cultivated European	1821-1840	Roseraie du Val-de-Marne, France	RoKSNcopia, RoKSNWT	RoKSNG181	1	yes	G	M	C	R	R	Y	W	G	C	Y	A	A	C	C	C	G	T
Belle des jardins	Old cultivated European	unknown	Roseraie du Val-de-Marne, France	RoKSNWT	RoKSNG181	1	yes	G	M	C	R	A	Y	W	G	C	C	R	W	C	Y	Y	G	T
Boula de Nanteuil	Old cultivated European	1821-1840	Roseraie du Val-de-Marne, France	RoKSNWT	RoKSNG181	1	yes	G	M	C	R	A	Y	W	G	C	C	A	A	Y	Y	C	K	T
Camaieu	Old cultivated European	1821-1840	Roseraie du Val-de-Marne, France	RoKSNWT	RoKSNG181	1	yes	G	M	C	R	A	Y	W	G	C	C	R	A	C	Y	C	K	T
Gloire de France	Old cultivated European	1800-1820	Roseraie du Val-de-Marne, France	RoKSNWT	RoKSNG181	1	yes	G	M	C	R	A	Y	W	G	C	C	R	A	Y	Y	C	G	T
Madame Zoetmans	Old cultivated European	1821-1840	Roseraie du Val-de-Marne, France	RoKSNWT	RoKSNG181	1	yes	G	M	C	R	A	Y	W	G	C	C	A	W	C	T	Y	G	T
Roi des Pays-Bas	Old cultivated European	1821-1840	Roseraie du Val-de-Marne, France	RoKSNWT	RoKSNA181, RoKSNG181	1	yes	R	M	C	R	A	Y	W	G	C	C	A	W	Y	C	Y	G	T
Madame Hardy	Old cultivated European	1821-1840	Roseraie du Val-de-Marne, France	RoKSNWT	RoKSNG181	1	yes	G	A	C	G	A	T	A	G	C	C	A	A	C	C	C	T	T
Rosa x damascena	Old cultivated European	<1800	Roseraie du Val-de-Marne, France	RoKSNWT	RoKSNG181	1	yes	G	A	C	G	A	Y	W	G	C	C	A	W	C	C	Y	G	T
Botzaris	Old cultivated European	unknown	Roseraie du Val-de-Marne, France	RoKSNWT	RoKSNG181	1	yes	G	M	C	R	A	Y	W	G	C	C	A	W	Y	Y	Y	G	T
Red Damask	Old cultivated European	<1800	Roseraie du Val-de-Marne, France	RoKSNWT	RoKSNG181	1	yes	G	M	C	R	A	Y	W	G	C	C	A	T	C	C	T	G	T
Catherine Ghislaine	Old cultivated European	1861-1880	Roseraie du Val-de-Marne, France	RoKSNWT	RoKSNG181	1	yes	G	M	C	R	A	Y	W	G	C	C	A	W	Y	Y	Y	G	T
Summer Damask	Old cultivated European	<1800	Gifu International Academy of Horticulture, Japan	RoKSNWT	RoKSNG181	1	yes	G	A	C	G	A	Y	A	G	C	C	A	W	C	C	Y	G	T
Roi des Pourpres	Old cultivated European	1800-1820	Roseraie du Val-de-Marne, France	RoKSNcopia, RoKSNWT	RoKSNG181	2	yes	G	M	C	R	R	Y	W	G	C	Y	A	W	C	C	Y	G	T
Rosa damascena	Old cultivated European	<1800	Roseraie du Val-de-Marne, France	RoKSNWT	RoKSNG181	1	yes	G	A	C	G	A	Y	W	G	C	C	A	W	C	C	Y	G	T
Kazanlik	Old cultivated European	unknown	Roseraie du Val-de-Marne, France	RoKSNWT	RoKSNG181	1	yes	G	A	C	G	A	N	N	N	C	C	A	W	C	C	Y	G	T
Coralie	Old cultivated European	unknown	Roseraie de Commer, France	RoKSNWT	RoKSNG181	1	yes	G	M	C	R	A	Y	W	G	C	C	A	A	Y	Y	C	K	T
Rosa damascena Semperflorens	Old cultivated European	<1800	Roses Loubert, France	RoKSNWT	RoKSNG181	2	yes	G	M	C	R	A	Y	A	G	C	C	A	A	C	Y	C	K	T
Leda	Old cultivated European	unknown	Roseraie du Val-de-Marne, France	RoKSNWT	RoKSNG181	2	yes	G	M	C	R	A	Y	W	G	C	C	R	A	C	Y	C	G	T
Madame Stolz	Old cultivated European	1821-1840	Roseraie du Val-de-Marne, France	RoKSNWT	RoKSNG181	1	yes	G	M	C	R	A	Y	W	G	C	C	A	A	Y	Y	C	G	T
Rose de Rescht	Old cultivated European	1921-1940	Roseraie du Val-de-Marne, France	RoKSNcopia, RoKSNWT	RoKSNG181	2	yes	G	A	C	G	R	Y	A	G	C	Y	A	W	C	C	Y	G	T
Rosa moschata	Wild European	Wild European	Roses Loubert, France	RoKSNWT	unknown	2	yes	N	N	N	N	N	N	N	N	N	N	N	N	N	N	N	N	N
Rosa moschata Umbrella	Old cultivated European	unknown	Roseraie du Val-de-Marne, France	RoKSNWT	RoKSNG181	1	yes	G	A	C	G	A	C	A	G	C	C	A	A	C	C	C	G	T
Rosa moschata	Wild European	Wild European	Arboretum national des Barres, France	RoKSNWT	RoKSNG181	-	yes	G	A	C	G	A	T	A	G	C	C	A	T	C	C	T	G	T
Rosa moschata Yamada	Old cultivated European	unknown	Roses Loubert, France	RoKSNcopia, RoKSNWT	RoKSNG181	-	yes	G	M	C	R	R	C	W	G	C	Y	R	A	C	Y	C	G	T
Rosa moschata La Mosquenton	Old cultivated European	unknown	Roses Loubert, France	RoKSNWT	RoKSNG181	-	yes	G	A	M	G	A	C	A	G	Y	N	N	N	N	N	N	N	N
Rosa moschata	Wild European	Wild European	Roses Loubert, France	RoKSNWT	RoKSNA181	2	yes	A	A	C	G	A	C	T	G	C	C	A	T	C	C	T	G	T
Rosa moschata Floribunda	Old cultivated European	unknown	Roses Loubert, France	RoKSNWT	RoKSNG181	1	yes	G	M	C	R	R	C	W	G	C	C	A	A	C	C	C	G	T
Rosa moschata	Wild European	Wild European	Jardin expérimental d'Erlen (P. Heitzler), France	RoKSNWT	RoKSNG181	1	yes	G	A	C	G	A	C	A	G	C	C	A	A	C	C	C	G	T
Impératrice Eugénie	Old cultivated European	1841-1860	Roseraie du Val-de-Marne, France	RoKSNcopia, RoKSNWT	RoKSNA181, RoKSNG181	3	yes	R	A	C	G	R	Y	W	G	C	Y	A	W	C	C	Y	G	T
Boule de Neige	Old cultivated European	1821-1840	Roseraie du Val-de-Marne, France	RoKSNcopia, RoKSNWT	RoKSNG181	3	yes	G	A	C	G	R	C	A	G	C	Y	A	A	C	C	C	G	T
Honorine de Brabant	Old cultivated European	1901-1920	Roseraie du Val-de-Marne, France	RoKSNcopia, RoKSNWT	RoKSNG181	2	yes	G	M	C	R	A	C	W	G	C	C	R	A	C	Y	C	G	T
Pierre de Saint-Cyr	Old cultivated European	1821-1840	Roseraie du Val-de-Marne, France	RoKSNcopia, RoKSNWT	RoKSNG181	2	yes	G	A	C	G	R	C	A	G	C	N	N	N	N	N	C	G	T
Président Gausen	Old cultivated European	1861-1880	Roseraie du Val-de-Marne, France	RoKSNcopia, RoKSNWT	RoKSNA181, RoKSNG181	3	yes	R	A	C	G	R	C	W	G	C	Y	A	W	C	C	Y	G	T
Adam Messerich	Old cultivated European	1901-1920	Roseraie du Val-de-Marne, France	RoKSNWT	RoKSNA181	3	yes	A	A	C	G	A	C	T	G	C	C	A	T	C	C	T	G	T
Madame Isaac Pereire	Old cultivated European	1881-1900	Roseraie du Val-de-Marne, France	RoKSNcopia, RoKSNWT	RoKSNA181, RoKSNG181	3	yes	R	A	C	G	R	C	W	G	C	Y	A	W	C	C	Y	G	T
Emotion	Old cultivated European	1861-1880	Roseraie du Val-de-Marne, France	RoKSNcopia, RoKSNWT	RoKSNG181	3	yes	G	A	C	G	R	C	A	G	C	Y	A	A	C	C	C	G	T
Zephirine Drouhin	Old cultivated European	1861-1880	Roseraie du Val-de-Marne, France	RoKSNcopia, RoKSNWT	RoKSNA181, RoKSNG181	3	yes	R	A	C	G	R	C	W	G	C	Y	A	W	C	C	Y	G	T
Souvenir de Victor Landreau	Old cultivated European	1881-1900	Roseraie du Val-de-Marne, France	RoKSNcopia, RoKSNWT	RoKSNA181, RoKSNG181	2	yes	R	A	C	G	R	C	W	G	C	Y	A	W	C	C	Y	G	T
Louise Odier	Old cultivated European	1841-1860	Jardin botanique de la Tête d'Or de Lyon, France	RoKSNcopia, RoKSNWT	RoKSNA181, RoKSNG181	3	yes	R	A	C	G	R	C	W	G	C	Y	A	W	C	C	Y	G	T
Souvenir de Malmaison	Old cultivated European	1841-1860	Jardin botanique de la Tête d'Or de Lyon, France	RoKSNcopia, RoKSNWT	RoKSNG181	3	yes	G	A	C	G	R	C	A	G	C	Y	A	A	C	C	C	G	T
Hermosa	Old cultivated Asian	unknown	Jardin botanique de la Tête d'Or de Lyon, France	RoKSNcopia	RoKSNG181	3	yes	G	A	C	G	G	C	A	G	C	T	A	A	C	C	C	G	T
Rosa x borboniana	Old cultivated European	1800-1820	Jardin botanique de la Tête d'Or de Lyon, France	RoKSNcopia, RoKSNWT	RoKSNG181	3	yes	G	A	C	G	R	C	A	G	C	Y	A	A	C	C	C	G	T
Variegata Di Bologne	Old cultivated European	1901-1920	Jardin botanique de la Tête d'Or de Lyon, France	RoKSNcopia, RoKSNWT	RoKSNG181	2	yes	G	M	C	R	R	Y	W	G	C	Y	R	A	C	Y	C	G	T
Reine Victoria	Old cultivated European	1861-1880	Jardin botanique de la Tête d'Or de Lyon, France	RoKSNcopia, RoKSNWT	RoKSNA181, RoKSNG181	3	yes	R	A	C	G	R	C	W	G	C	Y	A	W	C	C	Y	G	T
Rosa x noisettiana manettii	Old cultivated European	1821-1840	Roseraie du Val-de-Marne, France	RoKSNcopia, RoKSNWT	RoKSNG181	1	yes	G	A	M	G	R	C	A	G	C	Y	A	A	C	C	N	N	N
Madame Alfred de Rougemont	Old cultivated European	1861-1880	Roseraie du Val-de-Marne, France	RoKSNcopia, RoKSNWT	RoKSNG181	3	yes	G	A	C	G	R	C	A	G	C	Y	A	A	C	C	C	G	T
Oscar Chauvry	Old cultivated European	1881-1900	Roseraie du Val-de-Marne, France	RoKSNcopia, RoKSNWT	RoKSNG181	3	yes	G	A	C	G	R	C	A	G	C	Y	A	A	C	C	C	G	T
Madame Francois Pittet	Old cultivated European	1861-1880	Roseraie du Val-de-Marne, France	RoKSNcopia, RoKSNWT	RoKSNG181	3	yes	G	A	C	G	R	C	A	G	C	Y	A	A	C	C	C	G	T
Madame Louis Blanchet	Old cultivated European	1881-1900	Roseraie du Val-de-Marne, France	RoKSNcopia, RoKSNWT	RoKSNG181	3	yes	G	M	C	R	R	Y	W	G	C	Y	R	A	C	Y	C	G	T
Marie Thérèse Dubourg	Old cultivated European	1881-1900	Roseraie du Val-de-Marne, France	RoKSNcopia, RoKSNWT	RoKSNG181	3	yes	G	M	C	R	R	Y	W	G	C	Y	R	A	C	Y	C	G	T
Noisette Moschata	Old cultivated European	1861-1880	Roseraie du Val-de-Marne, France	RoKSNcopia, RoKSNWT	RoKSNG181	3	yes	G	A	C	G	R	C	A	G	C	Y	A	A	C	C	C	G	T
Olga Marix	Old cultivated European	1861-1880	Roseraie du Val-de-Marne, France	RoKSNcopia, RoKSNWT	RoKSNG181	3	yes	G	A	C	G	R	C	A	G	C	Y	A	A	C	C	C	G	T
Alister Stella Gray	Old cultivated European	1881-1900	Jardin botanique de la Tête d'Or de Lyon, France	RoKSNcopia, RoKSNWT	RoKSNG181	3	yes	G	A	C	R	A	C	A	G	C	C	A	W	C	C	T	G	T
Earl of Eldon	Old cultivated European	1861-1880	Roseraie du Val-de-Marne, France	RoKSNcopia, RoKSNWT	RoKSNG181	3	yes	G	A	C	G	R	C	A	G	C	Y	A	A	C	C	C	G	T
Mademoiselle Marie Gaze	Old cultivated European	1881-1900	Roseraie du Val-de-Marne, France	RoKSNcopia, RoKSNWT	RoKSNG181	3	yes	G	A	C	G	R	Y	W	G	C	Y	A	W	C	C	Y	G	T
Blush Noisette	Old cultivated European	unknown	Jardin botanique de la Tête d'Or de Lyon, France	RoKSNcopia, RoKSNWT	RoKSNG181	3	yes	G	A	C	G	R	C	A	G	C	Y	A	A	C	C	C	G	T
Solfatare	Old cultivated European	1841-1860	Jardin botanique de la Tête d'Or de Lyon, France	RoKSNcopia, RoKSNWT	RoKSNG181	3	yes	G	A	C	G	R	C	A	G	C	T	A	A	C	C	C	G	T
Bougainville	Old cultivated European	1821-1840	Jardin botanique de la Tête d'Or de Lyon, France	RoKSNcopia, RoKSNWT	RoKSNG181	3	yes	G	A	C	G	R	C	A	G	C	Y	A	A	C	C	C	G	T
Coquette des Blanches	Old cultivated European	1861-1880	Jardin botanique de la Tête d'Or de Lyon, France	RoKSNcopia, RoKSNWT	RoKSNG181	3	yes	G	A	C	G	R	C	A	G	C	Y	A	A	C	C	C	G	T
Champney's Pink Cluster	Old cultivated European	1800-1820	Roses Loubert, France	RoKSNcopia, RoKSNWT	RoKSNG181	3	yes	G	A	C	G	R	C	A	G	C	Y	A	A	C	C	C	G	T
Bernard	Old cultivated European	unknown	Roseraie du Val-de-Marne, France	RoKSNWT	RoKSNG181	2	yes	G	A	C	G	A	Y	A	G	C	C	A	W	C	C	Y	G	T
Blanc de Vibert	Old cultivated European	1841-1860	Roseraie du Val-de-Marne, France	RoKSNWT	RoKSNG181	2	yes	G	M	C	R	A	Y	A	G	C	C	A	A	Y	Y	C	G	T
Comte de Chambord	Old cultivated European	1841-1860	Roseraie du Val-de-Marne, France	RoKSNcopia, RoKSNWT	RoKSNG181	2	yes	G	A	C	G	R	Y	A	G	C	Y	A	W	C	C	Y	G	T
Jacques Cartier	Old cultivated European	1861-1880	Roseraie du Val-de-Marne, France	RoKSNcopia, RoKSNWT	RoKSNG181	2	yes	G	A	C	G	R	Y	A	G	C	Y	A	W	C	C	Y	G	T
Pergolèse	Old cultivated European	1841-1860	Roseraie du Val-de-Marne, France	RoKSNWT	RoKSNG181	2	yes	G	M	C	R	A	Y	W	G	C	C	R	A	Y	T	C	G	T
Celina Dubos	Old cultivated European	1841-1860	Roseraie du Val-de-Marne, France	RoKSNWT	RoKSNG181	2	yes	G	M	C	R	A	Y	W	G	C	C	R	W	C	Y	Y	G	T
Dembrowsky	Old cultivated European	1841-1860	Roseraie du Val-de-Marne, France	unknown	RoKSNG181	3	yes	G	M	C	R	A	Y	W	G	C	C	A	A	C	T	C	G	T
Duchesse de Rohan	Old cultivated European	<1800	Roseraie du Val-de-Marne, France	RoKSNWT	RoKSNG181	2	yes	G	M	C	R	A	Y	W	G	C	C	A	W	C	C	Y	G	T
Julie Krudner	Old cultivated European	1841-1860	Roseraie du Val-de-Marne, France	RoKSNWT	RoKSNG181	2	yes	G	A	C	G	A	T	A	G	C	C	A	T	C	C	T	G	T
Laurent Heister	Old cultivated European	1841-1860	Roseraie du Val-de-Marne, France	RoKSNWT	RoKSNG181	2	yes	G	M	C	R	A	Y	W	G	C	C	A	W	C	C	Y	G	T
Madame Knorr	Old cultivated European	1861-1880	Roseraie du Val-de-Marne, France	RoKSNcopia, RoKSNWT	RoKSNG181	2	yes	G	A	C	G	R	Y	A	G	C	Y	A	W	C	C	Y	G	T
Marie de Saint Jean	Old cultivated European	1861-1880	Roseraie du Val-de-Marne, France	RoKSNWT	RoKSNG181	3	yes	G	M	C	R	A	T	A	G	C	C	A	A	Y	Y	C	K	T
Elie Beauvillain Climbing	Old cultivated European	1881-1900	Roseraie du Val-de-Marne, France	RoKSNcopia, RoKSNWT	RoKSNG181	3	yes	G	A	C	G	R	C	A	G	C	Y	A	A	C	C	C	G	T
Docteur Grill	Old cultivated European	1881-1900	Grande roseraie de Lyon, France	RoKSNcopia	RoKSNG181	3	yes	G	A	C	G	G	C	A	G	C	T	A	A	C	C	C	G	T
Mademoiselle Marie Van Houtte	Old cultivated European	1861-1880	Grande roseraie de Lyon, France	RoKSNcopia	RoKSNG181	3	yes	G	A	C	G	G	C	A	G	C	T	A	A	C	C	C	G	T
Princesse de Sagan	Old cultivated European	1881-1900	Grande roseraie de Lyon, France	RoKSNcopia	RoKSNG181	3	yes	G	A	C	G	G	C	A	G	C	T	A	A	C	C	C	G	T
Beauté inconstante	Old cultivated European	1841-1860	Grande roseraie de Lyon, France	RoKSNcopia	RoKSNG181	3	yes	G	A	C	G	G	C	A	G	C	T	A	A	C	C	C	G	T
Mistress Dudley Cross	Old cultivated European	1901-1920	Grande roseraie de Lyon, France	RoKSNcopia	RoKSNG181	3	yes	G	A	C	G	G	C	A	G	C	T	A	A	C	C	C	G	T
Safrano	Old cultivated European	1821-1840	Grande roseraie de Lyon, France	RoKSNcopia	RoKSNG181	3	yes	G	A	C	G	G	C	A	G	C	T	A	A	C	C	C	G	T
Mademoiselle de Sombreuil	Old cultivated European	1841-1860	Grande roseraie de Lyon, France	RoKSNcopia, RoKSNWT	RoKSNG181	3	yes	G	A	C	G	R	C	A	G	C	Y	A	A	C	C	C	G	T
Madame Victor Verdier	Old cultivated European	1841-1860	Grande roseraie de Lyon, France	RoKSNcopia, RoKSNWT	RoKSNA181, RoKSNG181	3	yes	R	M	C	R	N	N	N	N	C	Y	A	A	C	C	Y	G	T
Madame Gabriel Luizet	Old cultivated European	1861-1880	Grande roseraie de Lyon, France	RoKSNcopia, RoKSNWT	RoKSNG181	2	yes	G	M	C	R	R	C	N	G	C	Y	A	A	C	C	C	G	T
Baronne Adolphe de Rothschild	Old cultivated European	1861-1880	Grande roseraie de Lyon, France	RoKSNWT	RoKSNG181	2	yes	G	M	C	R	A	C	W	G	C	C	A	A	C	C	C	G	T
Paul Neyron	Old cultivated European	1861-1880	Grande roseraie de Lyon, France	RoKSNcopia, RoKSNWT	RoKSNG181	3	yes	G	M	C	R	R	C	W	G	C	T	A	N	N	N	N	N	N
Elisa Boelle	Old cultivated European	1861-1880	Grande roseraie de Lyon, France	RoKSNcopia, RoKSNWT	RoKSNG181	3	yes	G	A	C	G	R	C	A	G	C	Y	A	A	C	C	C	G	T
Eugène Furst	Old cultivated European	1861-1880	Grande roseraie de Lyon, France	RoKSNcopia, RoKSNWT	RoKSNA181, RoKSNG181	3	yes	R	A	C	G	R	C	W	G	C	Y	A	W	C	C	Y	G	T
Magna Charta	Old cultivated European	1861-1880	Grande roseraie de Lyon, France	RoKSNcopia, RoKSNWT	RoKSNG181	3	yes	G	M	C	R	R	Y	W	G	C	Y	R	A	Y	Y	C	G	T
Catherine Soupert	Old cultivated European	1861-1880	Grande roseraie de Lyon, France	RoKSNcopia, RoKSNWT	RoKSNA181, RoKSNG181	2	yes	R	A	C	G	R	Y	W	G	C	Y	A	W	C	C	Y	G	T
Ulrich Brunner Fils	Old cultivated European	1881-1900	Grande roseraie de Lyon, France	RoKSNcopia, RoKSNWT	RoKSNA181, RoKSNG181	3	yes	R	A	C	G	R	Y	W	G	C	C	A	W	C	C	Y	G	T
Clio	Old cultivated European	1881-1900	Grande roseraie de Lyon, France	RoKSNcopia, RoKSNWT	RoKSNG181	2	yes	G	A	C	G	R	Y	A	G	C	T	A	A	C	C	C	G	T
Frau Karl Druschki	Old cultivated European	1901-1920	Grande roseraie de Lyon, France	RoKSNcopia, RoKSNWT	RoKSNG181	2	yes	G	A	C	G	R	Y	A	G	C	T	A	A	C	C	C	G	T
La Reine	Old cultivated European	1841-1860	Grande roseraie de Lyon, France	RoKSNcopia, RoKSNWT	RoKSNA181, RoKSNG181	3	yes	R	A	C	G	R	Y	W	G	C	Y	A	W	C	C	Y	G	T
Baronne Prévost	Old cultivated European	1841-1860	Grande roseraie de Lyon, France	RoKSNWT	RoKSNG181	2	yes	G	M	C	R	A	Y	W	G	C	C	A	A	Y	Y	C	G	T
Général Jacqueminot	Old cultivated European	1841-1860	Grande roseraie de Lyon, France	RoKSNcopia, RoKSNWT	RoKSNA181, RoKSNG181	3	yes	R	A	C	G	R	Y	W	G	C	Y	A	W	C	C	Y	G	T
Triomphe de l'Exposition	Old cultivated European	1841-1860	Grande roseraie de Lyon, France	RoKSNcopia, RoKSNWT	RoKSNA181, RoKSNG181	3	yes	R	M	C	R	R	C	W	G	C	Y	A	W	C	C	Y	G	T
Enfant de France	Old cultivated European	1841-1860	Grande roseraie de Lyon, France	RoKSNcopia, RoKSNWT	RoKSNG181	3	yes	G	M	C	G	R	C	A	G	N	N	N	N	N	N	N	N	N
La France	Modern	1861-1880	Grande roseraie de Lyon, France	RoKSNcopia	RoKSNG181	3	yes	G	A	C	G	G	C	A	G	C	T	A	A	C	C	C	G	T
Lady Mary Fitzwilliam	Modern	1861-1880	Grande roseraie de Lyon, France	RoKSNcopia	RoKSNG181	3	yes	G	A	C	G	G	C	A	G	C	T	A	A	C	C	C	G	T
Ma tulipe	Modern	1881-1900	Grande roseraie de Lyon, France	RoKSNcopia	RoKSNG181	3	yes	G	A	C	G	G	C	A	G	C	T	A	A	C	C	C	G	T
Jeanne Drivon	Modern	1881-1900	Grande roseraie de Lyon, France	RoKSNcopia	RoKSNG181	3	yes	G	A	C	G	G	C	A	G	C	T	A	A	C	C	C	G	T
Madame Jules Bouche	Modern	1901-1920	Grande roseraie de Lyon, France	RoKSNcopia	RoKSNG181	3	yes	G	A	C	G	G	C	A	G	C	T	A	A	C	C	C	G	T
Golden Ophelia	Modern	1901-1920	Grande roseraie de Lyon, France	RoKSNcopia	RoKSNG181	3	yes	G	A	C	G	G	C	A	G	C	T	A	A	C	C	C	G	T
Eclipse	Modern	1921-1940	Grande roseraie de Lyon, France	RoKSNcopia, RoKSNWT	RoKSNG181	3	yes	G	A	C	G	G	C	A	G	C	T	A	A	C	C	C	G	T
Rosa brunonii 1	Wild Asian	Wild Asian	Jardin expérimental d'Erlen (P. Heitzler), France	RoKSNWT	RoKSNG181	1	yes	G	A	C	G	A	C	A	G	C	C	A	A	C	C	C	G	T
Rosa brunonii 2	Wild Asian	Wild Asian	Roseraie du Val-de-Marne, France	RoKSNWT	RoKSNG181	1	yes	G	A	C	G	A	C	A	G	C	C	A	A	C	C	C	G	T
Rosa brunonii 3	Wild Asian	Wild Asian	Arboretum national des Barres, France	RoKSNWT	RoKSNG181	1	yes	G	A	C	G	A	C	A	G	C	C	A	A	C	C	C	G	T
Rosa brunonii 4	Wild Asian	Wild Asian	Arboretum national des Barres, France	RoKSNWT	RoKSNG181	1	yes	G	A	C	G	A	C	A	G	C	C	A	A	C	C	C	G	T
Rosa fedtschenkoana 1	Wild Asian	Wild Asian	Roseraie du Val-de-Marne, France	RoKSNWT	RoKSNA181	2	yes	A	A	C	G	A	C	T	G	C	C	A	T	C	C	C	G	T
Rosa fedtschenkoana 2	Wild Asian	Wild Asian	Roseraie du Val-de-Marne, France	RoKSNWT	RoKSNA181	2	yes	A	A	C	G	A	C	T	G	C	C	A	T	C	C	C	G	T
Rosa fedtschenkoana 3	Wild Asian	Wild Asian	Roseraie du Val-de-Marne, France	RoKSNWT	RoKSNA181	2	yes	A	A	C	G	A	C	T	G	C	C	A	T	C	C	C	G	T
Rosa fedtschenkoana 4	Wild Asian	Wild Asian	Roseraie du Val-de-Marne, France	RoKSNWT	RoKSNA181	2	yes	A	A	C	G	A	C	T	G	C	C	A	T	C	C	C	G	T
Rosa abyssinica	Wild European	Wild European	Jardin botanique de la Tête d'Or de Lyon, France	RoKSNWT	RoKSNG181	1	yes	G	A	C	G	A	C	A	G	C	C	A	A	C	C	C	G	T
Rosa spontanea	Wild Asian	Wild Asian	Personal Collection of C. Ferry, Lyon, France	unknown	RoKSNG181	-	yes	G	A	C	G	G	C	A	G	C	T	A	A	C	C	C	G	T
Rosa gigantea	Wild Asian	Wild Asian	Flower Festival Commemorative Park, Japan	RoKSNWT	RoKSNG181	1	yes	G	A	C	G	A	C	A	T	C	T	A	A	C	C	C	G	T
Rosa gigantea	Wild Asian	Wild Asian	Roseraie du Val-de-Marne, France	RoKSNcopia, RoKSNWT	RoKSNG181	1	yes	G	A	C	G	R	C	A	G	N	N	N	N	N	N	N	N	N
Rosa gigantea	Wild Asian	Wild Asian	Biological Ressource Center (Pome Fruit and Roses), Angers, France	RoKSNWT	RoKSNG181	1	yes	G	A	C	G	R	C	A	G	C	C	A	A	C	C	C	G	T
Rosa chinensis Jacq. var. spontanea Reh & Wils	Wild Asian	Wild Asian	Quarry Hill Botanical Garden, China	RoKSNWT	RoKSNG181	1	yes	G	A	C	G	R	C	A	G	C	T	A	A	C	C	C	G	T
Rosa chinensis var. spontanea	Wild Asian	Wild Asian	Quarry Hill Botanical Garden, China	RoKSNWT	RoKSNG181	1	yes	G	A	C	G	R	C	A	G	C	T	A	A	C	C	C	G	T
Rosa odorata var. gigantea Collet	Wild Asian	Wild Asian	Quarry Hill Botanical Garden, China	RoKSNWT	RoKSNG181	1	yes	G	A	C	G	A	C	A	K	C	T	A	A	C	C	C	G	T
Rosa odorata var. gigantea	Wild Asian	Wild Asian	Quarry Hill Botanical Garden, China	RoKSNWT	RoKSNG181	1	yes	G	A	C	G	A	C	A	G	C	T	A	A	C	C	C	G	T
Rosa chinensis spontanea	Wild Asian	Wild Asian	Flower Festival Commemorative Park, Japan	RoKSNWT	RoKSNG181	1	yes	G	A	C	G	A	C	A	G	C	T	A	A	C	C	C	G	T
Zi Yan Fei Wu	Old cultivated Asian	unknown	Hiroshima Rose Garden, Japan	RoKSNcopia, RoKSNWT	RoKSNG181	3	yes	G	A	C	G	R	C	A	G	C	Y	A	A	C	C	C	G	T
Jin Ou Fan Lu	Old cultivated Asian	unknown	Hiroshima Rose Garden, Japan	RoKSNcopia	RoKSNG181	-	yes	G	A	C	G	G	C	A	G	C	T	A	A	C	C	C	G	T
Ying Ri He Hua	Old cultivated Asian	unknown	Hiroshima Rose Garden, Japan	RoKSNcopia, RoKSNWT	RoKSNG181	-	yes	G	A	C	G	G	C	A	G	C	T	A	A	C	C	C	G	T
Pu Tao Hong	Old cultivated Asian	unknown	Hiroshima Rose Garden, Japan	RoKSNcopia, RoKSNWT	RoKSNG181	3	yes	G	A	C	G	R	C	A	G	C	T	A	A	C	C	C	G	T
Tian Fao Hong	Old cultivated Asian	unknown	Hiroshima Rose Garden, Japan	RoKSNcopia, RoKSNWT	RoKSNG181	-	yes	G	A	C	G	G	C	A	G	C	T	A	A	C	C	C	G	T
Akamikado	Old cultivated Asian	unknown	Hiroshima Rose Garden, Japan	unknown	RoKSNG181	-	yes	G	A	C	G	G	C	A	G	C	T	A	A	C	C	C	G	T
Slater's Crimson China (=Rosa chinensis semperflorens)	Old cultivated Asian	unknown	Roseraie du Val-de-Marne, France	RoKSNcopia, RoKSNWT	RoKSNG181	2	yes	G	A	C	G	R	C	A	G	C	T	A	A	C	C	C	G	T
Park's Yellow Tea Scent	Old cultivated Asian	1821-1840	Biological Ressource Center (Pome Fruit and Roses), Angers, France	RoKSNcopia, RoKSNWT	RoKSNG181	3	yes	G	A	M	G	R	C	A	G	C	Y	A	A	C	C	C	G	K
Parson's Pink China' (=Old Blush)	Old cultivated Asian	unknown	Biological Ressource Center (Pome Fruit and Roses), Angers, France	RoKSNcopia	RoKSNG181	3	yes	N	N	N	N	N	N	N	N	N	N	N	N	N	N	N	N	N
Old Blush (=Rosa chinensis cv. Old Blush= Rosa indica vulgaris=Parson's Pink China)	Old cultivated Asian	<1800	Jardin botanique de la Tête d'Or de Lyon, France	RoKSNcopia	RoKSNG181	3	yes	G	A	C	G	G	C	A	G	C	T	A	A	C	C	C	G	T
Single Pink China	Old cultivated Asian	1821-1840	Antique Rose Emporium, United States	RoKSNcopia, RoKSNWT	RoKSNG181	3	yes	G	A	C	G	R	C	A	G	C	T	A	A	C	C	C	G	T
Yue Yue Fen China	Old cultivated Asian	unknown	A&M University, Texas	unknown	RoKSNG181	3	yes	N	N	N	N	N	N	N	N	N	N	N	N	N	N	N	N	N
Yue Yue Fen 8	Old cultivated Asian	unknown	A&M University, Texas	RoKSNcopia, RoKSNWT	RoKSNG181	3	yes	G	A	C	G	A	C	A	G	C	T	A	A	C	C	C	G	T
Yue Yue Fen 9	Old cultivated Asian	unknown	A&M University, Texas	unknown	RoKSNG181	3	yes	G	A	C	N	N	N	N	N	C	Y	A	A	C	C	C	G	T
Rosa chinensis mutabilis	Old cultivated Asian	1881-1900	Roses Loubert, France	RoKSNcopia	RoKSNG181	3	yes	G	A	C	G	G	C	A	G	C	T	A	A	C	C	C	G	T
Rosa viridiflora	Old cultivated Asian	unknown	Roses Loubert, France	RoKSNcopia	RoKSNG181	3	yes	G	A	C	G	G	C	A	G	C	T	A	A	C	C	C	G	T
Rosa multiflora x Rosa chinensis	Old cultivated Asian	unknown	Roseraie du Val-de-Marne, France	RoKSNcopia, RoKSNWT	RoKSNG181	-	yes	G	A	C	G	A	C	A	G	C	C	A	A	C	C	C	G	G
Rosa chinensis var. semperflorens Koehne	Old cultivated Asian	unknown	Flower Reseache Institute, China	RoKSNcopia	RoKSNG181	3	yes	G	A	C	G	G	C	A	G	C	T	A	A	C	C	C	G	T
Rosa indica major	Old cultivated Asian	unknown	Roseraie du Val-de-Marne, France	RoKSNcopia, RoKSNWT	RoKSNG181	1	yes	G	A	M	G	A	C	A	G	Y	Y	A	A	C	N	N	N	N
Gruss an Teplitz	Old cultivated Asian	1881-1900	Hiroshima Rose Garden, Japan	RoKSNcopia, RoKSNWT	RoKSNG181	3	yes	G	A	C	G	R	C	A	G	C	Y	A	A	C	C	C	G	T
Ju Nanz	Old cultivated Asian	unknown	Hiroshima Rose Garden, Japan	RoKSNcopia, RoKSNWT	RoKSNG181	-	yes	G	A	C	G	G	C	A	G	C	T	A	A	C	C	C	G	T
Xianz Fen Lian	Old cultivated Asian	unknown	Hiroshima Rose Garden, Japan	RoKSNcopia, RoKSNWT	RoKSNG181	-	yes	G	A	C	G	G	C	A	G	C	T	A	A	C	C	C	G	T
Chi Dan Hong Xin	Old cultivated Asian	unknown	Hiroshima Rose Garden, Japan	RoKSNcopia	RoKSNG181	3	yes	G	A	C	G	G	C	A	G	C	T	A	A	C	C	C	G	T
Sai Zhao Jun	Old cultivated Asian	unknown	Hiroshima Rose Garden, Japan	RoKSNcopia	RoKSNG181	3	yes	G	A	C	G	G	C	A	G	C	T	A	A	C	C	C	G	T
Yue Yue Fen	Old cultivated Asian	unknown	Hiroshima Rose Garden, Japan	RoKSNcopia	RoKSNG181	3	yes	G	A	C	G	G	C	A	G	C	T	A	A	C	C	C	G	T
Fen Zhuang Lou	Old cultivated Asian	unknown	Hiroshima Rose Garden, Japan	RoKSNcopia	RoKSNG181	3	yes	G	A	C	G	G	C	A	G	C	T	A	A	C	C	C	G	T
Qing Lian Xue Shi	Old cultivated Asian	unknown	Hiroshima Rose Garden, Japan	RoKSNcopia	RoKSNG181	-	yes	G	A	C	G	G	C	A	G	C	T	A	A	C	C	C	G	T
Old Blush Climbing	Old cultivated Asian	<1800	Biological Ressource Center (Pome Fruit and Roses), Angers, France	RoKSNcopia, RoKSNLTR	RoKSNG181	2	yes	G	A	C	G	G	C	A	G	C	T	A	A	C	C	C	G	T
Souvenir de Malmaison Climbing	Old cultivated European	1881-1900	Jardin botanique de la Tête d'Or de Lyon, France	RoKSNcopia, RoKSNLTR, RoKSNWT	RoKSNG181	3	yes	G	A	C	G	R	C	A	G	C	Y	A	A	C	C	C	G	T
Mermaid	Old cultivated European	1901-1920	Jardin botanique de la Tête d'Or de Lyon, France	RoKSNWT	RoKSNG181	2	yes	G	A	C	G	A	C	T	G	C	C	A	A	C	C	T	G	T
Setina (=Hermosa Climbing)	Old cultivated Asian	1861-1880	Antique Rose Emporium, United States	RoKSNcopia, RoKSNLTR	RoKSNG181	3	yes	G	A	C	G	G	C	A	G	C	T	A	A	C	C	C	G	T
Docteur Van Fleet	Modern	1901-1920	Biological Ressource Center (Pome Fruit and Roses), Angers, France	RoKSNcopia, RoKSNWT	RoKSNG181	1	yes	G	A	C	G	R	C	A	G	C	Y	A	A	C	C	C	G	K
New Dawn (sport of Docteur Van Fleet)	Modern	1921-1940	Biological Ressource Center (Pome Fruit and Roses), Angers, France	RoKSNcopia, RoKSNWT	RoKSNG181	1	yes	G	A	C	G	R	C	A	G	C	Y	A	A	C	N	N	N	N
Westerland	Modern	1961-1980	Biological Ressource Center (Pome Fruit and Roses), Angers, France	RoKSNcopia, RoKSNWT	RoKSNG181	3	yes	G	A	M	G	R	C	A	G	C	T	A	A	C	C	C	G	T
Autumn Sunset (sport of Westerland)	Modern	>1980	Biological Ressource Center (Pome Fruit and Roses), Angers, France	RoKSNcopia, RoKSNWT	RoKSNG181	3	yes	G	A	M	G	R	C	A	G	C	T	A	A	C	C	C	G	T
Cramoisi Supérieur Climbing	Old cultivated Asian	unknown	Antique Rose Emporium, United States	RoKSNcopia, RoKSNLTR	RoKSNG181	2	yes	G	A	C	G	G	C	A	G	C	T	A	A	C	C	C	G	T
Pompon de Paris Climbing	Old cultivated Asian	unknown	Biological Ressource Center (Pome Fruit and Roses), Angers, France	RoKSNcopia, RoKSNLTR	RoKSNG181	1	yes	G	A	C	G	G	C	A	G	C	T	A	A	C	C	C	G	T
Baby Faurax	Modern	1921-1940	Roseraie du Val-de-Marne, France	RoKSNcopia	RoKSNG181	3	yes	G	A	C	G	G	C	A	G	C	T	A	A	C	C	C	G	T
Veilchenblau (sport of Baby Faurax)	Modern	1901-1920	Roseraie du Val-de-Marne, France	RoKSNcopia, RoKSNWT	RoKSNG181	1	yes	G	A	M	G	A	Y	A	G	T	C	A	A	C	C	C	G	G
Stanwell Perpetual	Old cultivated European	1821-1840	Biological Ressource Center (Pome Fruit and Roses), Angers, France	RoKSNcopia, RoKSNWT	RoKSNA181, RoKSNG181	2	yes	R	A	C	G	A	C	W	G	C	C	A	W	C	C	Y	G	T
Summer Snow	Modern	1921-1940	Flower Festival Commemorative Park, Japan	RoKSNcopia, RoKSNWT	RoKSNG181	3	yes	G	A	M	G	R	C	A	G	C	T	A	A	C	C	C	G	T
Summer Snow Climbing	Modern	1921-1940	Flower Festival Commemorative Park, Japan	RoKSNcopia, RoKSNWT	RoKSNG181	2	yes	G	A	M	G	R	C	A	G	C	Y	A	N	N	N	N	G	T
Ophelia	Modern	1901-1920	Flower Festival Commemorative Park, Japan	RoKSNcopia	RoKSNG181	3	yes	G	A	C	G	G	C	A	G	C	T	A	A	C	C	C	G	T
Ophelia Climbing	Modern	1901-1920	Flower Festival Commemorative Park, Japan	RoKSNcopia	RoKSNG181	2	yes	G	A	C	G	G	C	A	G	C	T	A	A	C	C	C	G	T
Los Angeles Beautiful	Modern	1961-1980	Higashiyama Zoo and Botanical Garden in Nagoya, Japan	RoKSNcopia	RoKSNG181	3	yes	G	A	C	G	G	C	A	G	C	T	A	A	C	C	C	G	T
Los Angeles Beautiful Climbing	Modern	1961-1980	Higashiyama Zoo and Botanical Garden in Nagoya, Japan	RoKSNcopia, RoKSNLTR	RoKSNG181	-	yes	G	A	C	G	G	C	A	G	C	T	A	A	C	C	C	G	T
Max Graf	Modern	1901-1920	Roseraie du Val-de-Marne, France	RoKSNcopia, RoKSNWT	RoKSNA181, RoKSNG181	2	no	--	--	--	--	--	--	--	--	--	--	--	--	--	--	--	--	--
Bijou des Prairies	Old cultivated European	1841-1860	Roseraie du Val-de-Marne, France	RoKSNcopia, RoKSNWT	RoKSNG181	1	no	--	--	--	--	--	--	--	--	--	--	--	--	--	--	--	--	--
Château de Beauregard	Modern	>1980	Roseraie du Val-de-Marne, France	RoKSNcopia, RoKSNWT	RoKSNG181	3	no	--	--	--	--	--	--	--	--	--	--	--	--	--	--	--	--	--
Scoop	Modern	>1980	Roseraie du Val-de-Marne, France	RoKSNcopia, RoKSNWT	RoKSNG181	3	no	--	--	--	--	--	--	--	--	--	--	--	--	--	--	--	--	--
Français	Modern	1941-1960	Roseraie du Val-de-Marne, France	RoKSNcopia	RoKSNG181	3	no	--	--	--	--	--	--	--	--	--	--	--	--	--	--	--	--	--
Reine des Belges	Old cultivated Asian	unknown	Roseraie du Val-de-Marne, France	RoKSNcopia, RoKSNWT	RoKSNG181	1	no	--	--	--	--	--	--	--	--	--	--	--	--	--	--	--	--	--
A Fleurs Roses de Laffay	Old cultivated European	1821-1840	Roseraie du Val-de-Marne, France	RoKSNcopia, RoKSNWT	RoKSNG181	1	no	--	--	--	--	--	--	--	--	--	--	--	--	--	--	--	--	--
Olympic Flame	Modern	1961-1980	Roseraie du Val-de-Marne, France	RoKSNcopia	RoKSNA181	3	no	--	--	--	--	--	--	--	--	--	--	--	--	--	--	--	--	--
Jean Girin	Modern	1901-1920	Roseraie du Val-de-Marne, France	RoKSNcopia, RoKSNWT	RoKSNG181	2	no	--	--	--	--	--	--	--	--	--	--	--	--	--	--	--	--	--
Souvenir de Brod	Old cultivated European	1881-1900	Roseraie du Val-de-Marne, France	RoKSNcopia, RoKSNWT	RoKSNG181	1	no	--	--	--	--	--	--	--	--	--	--	--	--	--	--	--	--	--
Jean Mermoz	Modern	1921-1940	Roseraie du Val-de-Marne, France	RoKSNcopia, RoKSNWT	RoKSNG181	3	no	--	--	--	--	--	--	--	--	--	--	--	--	--	--	--	--	--
Betty Boop	Modern	>1980	Roseraie du Val-de-Marne, France	RoKSNcopia, RoKSNWT	RoKSNG181	3	no	--	--	--	--	--	--	--	--	--	--	--	--	--	--	--	--	--
Toison d'Or	Modern	1941-1960	Roseraie du Val-de-Marne, France	RoKSNcopia	RoKSNG181	3	no	--	--	--	--	--	--	--	--	--	--	--	--	--	--	--	--	--
Phyllis Bide	Modern	1921-1940	Roseraie du Val-de-Marne, France	RoKSNcopia, RoKSNWT	RoKSNG181	2	no	--	--	--	--	--	--	--	--	--	--	--	--	--	--	--	--	--
Gardeniae Flora	Old cultivated Asian	1901-1920	Roseraie du Val-de-Marne, France	RoKSNcopia, RoKSNWT	RoKSNG181	-	no	--	--	--	--	--	--	--	--	--	--	--	--	--	--	--	--	--
Escalade	Modern	1961-1980	Roseraie du Val-de-Marne, France	RoKSNcopia, RoKSNWT	RoKSNG181	3	no	--	--	--	--	--	--	--	--	--	--	--	--	--	--	--	--	--
Mistigri	Modern	>1980	Roseraie du Val-de-Marne, France	RoKSNcopia, RoKSNWT	RoKSNG181	3	no	--	--	--	--	--	--	--	--	--	--	--	--	--	--	--	--	--
Midget	Modern	1941-1960	Roseraie du Val-de-Marne, France	RoKSNcopia	RoKSNA181	3	no	--	--	--	--	--	--	--	--	--	--	--	--	--	--	--	--	--
White Dorothy Perkins	Modern	1901-1920	Roseraie du Val-de-Marne, France	RoKSNWT	RoKSNG181	1	no	--	--	--	--	--	--	--	--	--	--	--	--	--	--	--	--	--
Amber Flash	Modern	>1980	Roseraie du Val-de-Marne, France	RoKSNcopia	RoKSNG181	3	no	--	--	--	--	--	--	--	--	--	--	--	--	--	--	--	--	--
Scarlet Leader	Modern	1921-1940	Roseraie du Val-de-Marne, France	RoKSNcopia	RoKSNG181	3	no	--	--	--	--	--	--	--	--	--	--	--	--	--	--	--	--	--
Alida Lovet	Modern	1901-1920	Roseraie du Val-de-Marne, France	RoKSNcopia, RoKSNWT	RoKSNG181	1	no	--	--	--	--	--	--	--	--	--	--	--	--	--	--	--	--	--
Turner's Crimson Rambler	Old cultivated Asian	1881-1900	Roseraie du Val-de-Marne, France	RoKSNWT	unknown	1	no	--	--	--	--	--	--	--	--	--	--	--	--	--	--	--	--	--
Perle d'Or	Modern	1881-1900	Roseraie du Val-de-Marne, France	unknown	unknown	3	no	--	--	--	--	--	--	--	--	--	--	--	--	--	--	--	--	--
Souvenir d'Adolphe Turc	Modern	1921-1940	Roseraie du Val-de-Marne, France	RoKSNcopia, RoKSNWT	unknown	3	no	--	--	--	--	--	--	--	--	--	--	--	--	--	--	--	--	--
Source d'or	Modern	1901-1920	Roseraie du Val-de-Marne, France	RoKSNcopia, RoKSNWT	unknown	1	no	--	--	--	--	--	--	--	--	--	--	--	--	--	--	--	--	--
Orange Perfection	Modern	1921-1940	Roseraie du Val-de-Marne, France	RoKSNcopia	unknown	3	no	--	--	--	--	--	--	--	--	--	--	--	--	--	--	--	--	--
Princesse Joséphine de Flandres	Modern	1881-1900	Roseraie du Val-de-Marne, France	RoKSNcopia, RoKSNWT	unknown	2	no	--	--	--	--	--	--	--	--	--	--	--	--	--	--	--	--	--
Donau	Modern	1901-1920	Roseraie du Val-de-Marne, France	RoKSNWT	RoKSNG181	1	no	--	--	--	--	--	--	--	--	--	--	--	--	--	--	--	--	--
Petit Louis	Modern	1901-1920	Roseraie du Val-de-Marne, France	RoKSNcopia, RoKSNWT	RoKSNG181	1	no	--	--	--	--	--	--	--	--	--	--	--	--	--	--	--	--	--
May Queen	Modern	1881-1900	Roseraie du Val-de-Marne, France	RoKSNWT	RoKSNA181	1	no	--	--	--	--	--	--	--	--	--	--	--	--	--	--	--	--	--
Orléans Rose	Modern	1901-1920	Roseraie du Val-de-Marne, France	RoKSNcopia	RoKSNG181	3	no	--	--	--	--	--	--	--	--	--	--	--	--	--	--	--	--	--
Mevrouw Nathalie Nypels	Modern	1901-1920	Roseraie du Val-de-Marne, France	RoKSNcopia	RoKSNG181	3	no	--	--	--	--	--	--	--	--	--	--	--	--	--	--	--	--	--
Paul Crampel	Modern	1921-1940	Roseraie du Val-de-Marne, France	RoKSNcopia, RoKSNWT	RoKSNG181	3	no	--	--	--	--	--	--	--	--	--	--	--	--	--	--	--	--	--
South Orange Perfection	Modern	1881-1900	Roseraie du Val-de-Marne, France	RoKSNcopia, RoKSNWT	RoKSNG181	1	no	--	--	--	--	--	--	--	--	--	--	--	--	--	--	--	--	--
Pâquerette	Modern	1861-1880	Roseraie du Val-de-Marne, France	RoKSNcopia	RoKSNG181	3	no	--	--	--	--	--	--	--	--	--	--	--	--	--	--	--	--	--
Antonella Fineschi	Modern	>1980	Roseraie du Val-de-Marne, France	RoKSNcopia	RoKSNG181	3	no	--	--	--	--	--	--	--	--	--	--	--	--	--	--	--	--	--
Paul Délépine	Modern	1921-1940	Roseraie du Val-de-Marne, France	RoKSNcopia	RoKSNG181	3	no	--	--	--	--	--	--	--	--	--	--	--	--	--	--	--	--	--
Souvenir de J. Chabert	Modern	1941-1960	Roseraie du Val-de-Marne, France	RoKSNcopia	RoKSNG181	3	no	--	--	--	--	--	--	--	--	--	--	--	--	--	--	--	--	--
Miss Edith Cavell	Modern	1901-1920	Roseraie du Val-de-Marne, France	RoKSNcopia	RoKSNG181	3	no	--	--	--	--	--	--	--	--	--	--	--	--	--	--	--	--	--
Claude Rabbe	Modern	1941-1960	Roseraie du Val-de-Marne, France	RoKSNcopia, RoKSNWT	RoKSNG181	1	no	--	--	--	--	--	--	--	--	--	--	--	--	--	--	--	--	--
Fragezeichen	Modern	1901-1920	Roseraie du Val-de-Marne, France	RoKSNcopia, RoKSNWT	RoKSNG181	1	no	--	--	--	--	--	--	--	--	--	--	--	--	--	--	--	--	--
Albéric Barbier	Modern	unknown	Roseraie du Val-de-Marne, France	RoKSNcopia, RoKSNWT	RoKSNG181	2	no	--	--	--	--	--	--	--	--	--	--	--	--	--	--	--	--	--
Miniature	Modern	unknown	Roseraie du Val-de-Marne, France	RoKSNcopia, RoKSNWT	RoKSNG181	3	no	--	--	--	--	--	--	--	--	--	--	--	--	--	--	--	--	--
Dagmar Spath	Modern	1921-1940	Roseraie du Val-de-Marne, France	RoKSNcopia	RoKSNG181	3	no	--	--	--	--	--	--	--	--	--	--	--	--	--	--	--	--	--
Cyclope	Modern	1901-1920	Roseraie du Val-de-Marne, France	RoKSNcopia	RoKSNG181	3	no	--	--	--	--	--	--	--	--	--	--	--	--	--	--	--	--	--
Docteur Ricaud	Modern	1901-1920	Roseraie du Val-de-Marne, France	RoKSNcopia	RoKSNG181	3	no	--	--	--	--	--	--	--	--	--	--	--	--	--	--	--	--	--
Petite Ecossaise	Old cultivated European	1821-1840	Roseraie du Val-de-Marne, France	RoKSNWT	RoKSNA181, RoKSNG181	1	no	--	--	--	--	--	--	--	--	--	--	--	--	--	--	--	--	--
Cristata	Old cultivated European	1821-1840	Roseraie du Val-de-Marne, France	RoKSNWT	RoKSNA181	1	no	--	--	--	--	--	--	--	--	--	--	--	--	--	--	--	--	--
Monsieur Helye	Modern	1881-1900	Roseraie du Val-de-Marne, France	RoKSNcopia, RoKSNWT	RoKSNG181	3	no	--	--	--	--	--	--	--	--	--	--	--	--	--	--	--	--	--
Madame Tiret	Modern	1901-1920	Roseraie du Val-de-Marne, France	RoKSNcopia, RoKSNWT	RoKSNA181	3	no	--	--	--	--	--	--	--	--	--	--	--	--	--	--	--	--	--
Lili Dieck	Modern	unknown	Roseraie du Val-de-Marne, France	RoKSNcopia, RoKSNWT	RoKSNG181	3	no	--	--	--	--	--	--	--	--	--	--	--	--	--	--	--	--	--
Belle Poitevine	Modern	1881-1900	Roseraie du Val-de-Marne, France	RoKSNWT	RoKSNA181	2	no	--	--	--	--	--	--	--	--	--	--	--	--	--	--	--	--	--
Ripartii	Old cultivated European	unknown	Roseraie du Val-de-Marne, France	RoKSNWT	RoKSNA181	-	no	--	--	--	--	--	--	--	--	--	--	--	--	--	--	--	--	--
Nankin	Old cultivated European	unknown	Roseraie du Val-de-Marne, France	RoKSNWT	RoKSNA181	1	no	--	--	--	--	--	--	--	--	--	--	--	--	--	--	--	--	--
Souvenir de Pierre le Perdrieux	Modern	1881-1900	Roseraie du Val-de-Marne, France	RoKSNWT	RoKSNA181	3	no	--	--	--	--	--	--	--	--	--	--	--	--	--	--	--	--	--
Thérèse Bugnet	Modern	1941-1960	Roseraie du Val-de-Marne, France	RoKSNcopia, RoKSNWT	RoKSNG181	2	no	--	--	--	--	--	--	--	--	--	--	--	--	--	--	--	--	--
Valenciennes	Modern	1941-1960	Roseraie du Val-de-Marne, France	RoKSNcopia, RoKSNWT	RoKSNG181	3	no	--	--	--	--	--	--	--	--	--	--	--	--	--	--	--	--	--
Sympathie	Modern	1961-1980	Roseraie du Val-de-Marne, France	RoKSNcopia, RoKSNWT	RoKSNG181	3	no	--	--	--	--	--	--	--	--	--	--	--	--	--	--	--	--	--
Excelsa	Modern	1901-1920	Roseraie du Val-de-Marne, France	RoKSNWT	RoKSNG181	1	no	--	--	--	--	--	--	--	--	--	--	--	--	--	--	--	--	--
Conrad Ferdinand Meyer	Modern	1881-1900	Roseraie du Val-de-Marne, France	RoKSNcopia, RoKSNWT	RoKSNG181	3	no	--	--	--	--	--	--	--	--	--	--	--	--	--	--	--	--	--
Mrs F.W Flight	Modern	1901-1920	Roseraie du Val-de-Marne, France	RoKSNcopia, RoKSNWT	RoKSNG181	1	no	--	--	--	--	--	--	--	--	--	--	--	--	--	--	--	--	--
Royal Scarlet Hybrid	Modern	1921-1940	Roseraie du Val-de-Marne, France	RoKSNcopia, RoKSNWT	RoKSNG181	1	no	--	--	--	--	--	--	--	--	--	--	--	--	--	--	--	--	--
Francois Guillot	Modern	1901-1920	Roseraie du Val-de-Marne, France	RoKSNcopia, RoKSNWT	RoKSNG181	2	no	--	--	--	--	--	--	--	--	--	--	--	--	--	--	--	--	--
Aglaia	Old cultivated European	unknown	Roseraie du Val-de-Marne, France	RoKSNcopia, RoKSNWT	RoKSNG181	1	no	--	--	--	--	--	--	--	--	--	--	--	--	--	--	--	--	--
Lucy Bertram	Modern	1881-1900	Roseraie du Val-de-Marne, France	RoKSNcopia, RoKSNWT	RoKSNG181	2	no	--	--	--	--	--	--	--	--	--	--	--	--	--	--	--	--	--
Parkfeuer	Old cultivated European	1901-1920	Roseraie du Val-de-Marne, France	RoKSNcopia, RoKSNWT	RoKSNG181	1	no	--	--	--	--	--	--	--	--	--	--	--	--	--	--	--	--	--
Kiese	Old cultivated European	1901-1920	Roseraie du Val-de-Marne, France	RoKSNWT	RoKSNG181	1	no	--	--	--	--	--	--	--	--	--	--	--	--	--	--	--	--	--
La Perle	Modern	1901-1920	Roseraie du Val-de-Marne, France	RoKSNcopia, RoKSNWT	RoKSNG181	2	no	--	--	--	--	--	--	--	--	--	--	--	--	--	--	--	--	--
Elegance	Modern	1921-1940	Roseraie du Val-de-Marne, France	RoKSNcopia, RoKSNWT	RoKSNG181	2	no	--	--	--	--	--	--	--	--	--	--	--	--	--	--	--	--	--
Constance Spry	Modern	1961-1980	Roseraie du Val-de-Marne, France	RoKSNcopia, RoKSNWT	RoKSNG181	1	no	--	--	--	--	--	--	--	--	--	--	--	--	--	--	--	--	--
Castella	Modern	>1980	Grande roseraie de Lyon, France	RoKSNcopia, RoKSNWT	RoKSNG181	3	no	--	--	--	--	--	--	--	--	--	--	--	--	--	--	--	--	--
Bertrand Amoussou	Modern	>1980	Grande roseraie de Lyon, France	RoKSNcopia, RoKSNWT	RoKSNG181	3	no	--	--	--	--	--	--	--	--	--	--	--	--	--	--	--	--	--
Burgundy Ice	Modern	>1980	Grande roseraie de Lyon, France	RoKSNcopia	RoKSNG181	3	no	--	--	--	--	--	--	--	--	--	--	--	--	--	--	--	--	--
Croix d'Or	Modern	>1980	Grande roseraie de Lyon, France	RoKSNcopia, RoKSNWT	RoKSNG181	-	no	--	--	--	--	--	--	--	--	--	--	--	--	--	--	--	--	--
Buisman's Triumph	Modern	1941-1960	Grande roseraie de Lyon, France	RoKSNcopia, RoKSNWT	RoKSNG181	3	no	--	--	--	--	--	--	--	--	--	--	--	--	--	--	--	--	--
Riberus	Modern	>1980	Grande roseraie de Lyon, France	RoKSNcopia, RoKSNWT	RoKSNG181	3	no	--	--	--	--	--	--	--	--	--	--	--	--	--	--	--	--	--
Old Blush	Old cultivated Asian	<1800	Biological Ressource Center (Pome Fruit and Roses), Angers, France	RoKSNcopia	RoKSNG181	3	yes	G	A	C	G	G	C	A	G	C	T	A	A	C	C	C	G	T
Nancy	Modern	>1980	Grande roseraie de Lyon, France	RoKSNcopia	RoKSNG181	3	no	--	--	--	--	--	--	--	--	--	--	--	--	--	--	--	--	--
Novaïa	Modern	>1980	Grande roseraie de Lyon, France	RoKSNcopia, RoKSNWT	RoKSNG181	3	no	--	--	--	--	--	--	--	--	--	--	--	--	--	--	--	--	--
Parfum de Grasse	Modern	>1980	Grande roseraie de Lyon, France	RoKSNcopia	RoKSNG181	3	no	--	--	--	--	--	--	--	--	--	--	--	--	--	--	--	--	--
Penthouse	Modern	>1980	Grande roseraie de Lyon, France	RoKSNcopia	RoKSNG181	3	no	--	--	--	--	--	--	--	--	--	--	--	--	--	--	--	--	--
Rush	Modern	>1980	Grande roseraie de Lyon, France	RoKSNcopia, RoKSNWT	RoKSNG181	3	no	--	--	--	--	--	--	--	--	--	--	--	--	--	--	--	--	--
Vanille Fraise	Modern	>1980	Grande roseraie de Lyon, France	RoKSNcopia, RoKSNWT	RoKSNG181	3	no	--	--	--	--	--	--	--	--	--	--	--	--	--	--	--	--	--
Prestige de Bellegarde	Modern	>1980	Grande roseraie de Lyon, France	RoKSNcopia, RoKSNWT	RoKSNG181	3	no	--	--	--	--	--	--	--	--	--	--	--	--	--	--	--	--	--
Anna	Modern	>1980	Grande roseraie de Lyon, France	RoKSNcopia	RoKSNG181	3	no	--	--	--	--	--	--	--	--	--	--	--	--	--	--	--	--	--
Dorabri	Modern	>1980	Grande roseraie de Lyon, France	RoKSNcopia, RoKSNWT	RoKSNG181	3	no	--	--	--	--	--	--	--	--	--	--	--	--	--	--	--	--	--
Crêpe de Chine	Modern	1961-1980	Grande roseraie de Lyon, France	RoKSNcopia, RoKSNWT	RoKSNG181	3	no	--	--	--	--	--	--	--	--	--	--	--	--	--	--	--	--	--
Sylvie Vartan	Modern	1961-1980	Grande roseraie de Lyon, France	RoKSNcopia	RoKSNG181	3	no	--	--	--	--	--	--	--	--	--	--	--	--	--	--	--	--	--
Adaboro	Modern	unknown	Grande roseraie de Lyon, France	RoKSNcopia	RoKSNA181	3	no	--	--	--	--	--	--	--	--	--	--	--	--	--	--	--	--	--
Rosa rugosa	Wild Asian	Wild Asian	Roses Loubert, France	RoKSNWT	RoKSNA181	2	yes	A	A	C	G	A	C	T	G	C	C	A	T	C	C	T	G	T
